# Supplementary material for: Investigation on the hereditary basis of colorectal cancers in an African population with frequent early onset cases
Source: PLoS One. 2019 Oct 24;14(10):e0224023. doi: 10.1371/journal.pone.0224023 (PMC6812839; doi:10.1371/journal.pone.0224023)
Supplement: S1 File — (XLSX) [file pone.0224023.s001.xlsx]

## Sheet: Sheet1
ID	sex	age	MSI	CNV	hMLH1	hMSH2	hMSH6	PMS2	site	spec site	source	histology	different	polpys	Dukes	TNM	Time to Dx	Bowel habit	haematochezia	LOW	pain	mass	anaemia	obstruction	Hx of cancer	FHx CRC	FHx Cancer	Bethesda Criteria
C001	0	66	3	2	1	1	1	1	1	6	0	0	1	2	4	TxNxMx	40	1	1	1	1	0	0	0	0	0	0	0
C002	0	48	0	0	1	1	1	1	1	8	2	1	2	0	4	TxNxMx	156	1	0	0	0	1	0	0	0	0	0	1
C003	1	65	4	2	1	1	1	1	0	6	0	0	1	2	4	TxNxMx	24	1	1	1	1	0	0	0	0	0	0	0
C005	0	57	3	0	1	1	1	1	0	6	2	1	1	0	2	T4N1M0	52	1	1	0	0	0	0	0	0	0	0	1
C006	0	62	0	0	1	1	1	1	1	8	1	0	1	0	2	T3N3M0	24	0	1	0	1	1	0	0	0	0	1	0
C007	1	54	3	2	1	1	1	1	0	1	1	0	2	0	0	T3N2Mx	20	1	0	1	1	1	0	0	0	0	0	0
C008	0	37	4	2	1	1	1	1	1	8	0	1	3	2	4	TxNxMx	24	1	1	1	0	0	0	0	0	0	0	1
C009	0	57	0	2	1	1	1	1	0	3	2	0	1	0	2	T3N1Mx	8	0	0	1	0	0	0	0	0	0	0	0
C010	0	56	0	0	1	1	1	1	0	2	1	0	1	0	2	T3N2M1	156	1	0	1	1	0	0	0	0	0	0	0
C012	1	70	0	0	1	1	1	1	0	1	1	0	2	0	2	T3N1Mx	52	1	0	1	1	0	0	0	0	0	0	0
C013	1	56	0	2	1	1	1	1	0	0	2	0	1	1	2	T3N1Mx	52	1	1	1	1	0	0	0	0	0	0	0
C014	0	54	3	0	1	1	1	1	2	7	1	0	1	0	1	T3N0M0	52	1	1	0	1	0	0	0	2	0	1	1
C015	1	57	4	2	1	1	1	1	1	8	2	0	2	2	1	T2NoMx	36	1	1	0	0	0	0	0	0	0	1	0
C016	1	58	0	2	1	1	1	1	1	8	0	0	1	2	4	T4NxMx	40	1	0	1	1	0	0	0	2	0	1	0
C017	1	54	2	0	1	0	0	1	0	0	0	0	1	0	1	T3N1M0	104	1	0	1	1	0	1	0	0	0	0	0
C019	1	72	0	0	1	1	1	1	0	3	1	0	0	0	2	T4N2M1	8	1	0	1	0	0	1	0	0	0	0	0
C020	1	77	3	2	1	1	1	1	1	8	1	0	2	0	1	T2N0M0	52	1	1	1	1	0	0	0	0	0	0	0
C022	0	56	3	0	1	1	1	1	0	9	0	0	1	2	4	TxMxNx	156	1	0	1	1	0	0	0	0	0	1	0
C024	1	41	3	0	1	1	1	1	1	8	0	0	1	2	4	TxMxNx	65	1	1	0	0	0	0	0	0	0	0	1
C025	0	19	0	2	1	1	1	1	1	8	0	2	2	2	4	T4NxM1	40	1	1	1	0	0	0	0	0	0	0	1
C027	0	65	3	2	1	1	1	1	0	6	1	0	2	0	1	pT3,N0,Mx	2	0	0	0	0	0	0	1	0	0	0	0
C028	0	75	3	0	1	1	1	1	1	8	0	0	1	1	4	TxNoM2	40	0	1	0	0	0	0	0	0	0	0	0
C029	0	48	0	2	1	1	1	1	1	8	2	0	1	2	1	T3N0Mo	100	1	1	0	0	0	0	0	0	0	0	1
C030	0	40	0	2	1	1	1	1	1	8	0	1	2	2	4	TxNxM1	28	1	1	0	0	0	0	0	0	0	0	1
C031	1	48	0	0	1	1	1	1	2	7	1	0	1	0	2	T3N1Mx	24	0	1	0	1	0	0	0	0	0	1	1
C032	1	72	3	0	1	1	1	1	1	8	0	0	1	1	4	TxNxMx	32	1	1	0	0	0	0	0	0	0	0	0
C033	1	47	3	0	1	2	1	1	0	8	0	0	0	0	4	TxMxNx	52	1	1	1	1	0	0	0	0	0	0	1
C034	1	71	3	2	1	1	1	1	0	6	1	0	1	0	2	T3N3Mx	1	0	0	0	0	0	0	1	0	0	0	0
C035	0	86	3	0	1	1	1	1	1	8	0	0	1	2	4	TxNxMx	52	1	1	1	1	0	0	0	0	0	0	0
C037	1	44	3	0	1	1	1	1	1	8	0	0	1	2	4	TxNxMx	52	1	1	1	0	0	0	0	0	0	0	1
C039	1	48	0	2	1	1	1	1	1	8	0	0	1	1	4	TxNxMx	52	1	1	1	0	0	0	0	0	0	0	1
C040	1	43	1	0	1	1	1	1	1	8	0	0	1	2	4	TxNxMx	104	1	1	1	1	0	0	0	0	0	0	1
C041	1	51	0	0	1	1	1	1	0	3	1	0	1	0	2	T3N1Mx	52	1	0	0	0	0	0	0	0	0	0	0
C042	1	30		MSH2 EX6 DELETION					0	0	1	0	1	0	1	T3N0Mo	72	0	0	1	1	1	0	0	0	0	0	1
C043	0	63		2	1	1	1	1	1	8	2	0	1	0	2	T3N2Mx	48	1	1	1	1	0	0	0	0	0	0	0
C044	0	43	3	0	1	1	1	1	0	0	1	0	0	0	2	T3N2Mx	24	1	0	1	1	1	0	0	0	0	0	1
C045	1	25	3	0	1	1	1	1	1	8	1	2	2	2	2	pT3,N2,Mx	12	1	1	0	1	0	0	0	0	0	0	1
C046	1	37	3	0	1	1	1	1	1	8	2	2	2	2	2	pT3,N1,Mx	156	1	1	1	0	0	0	0	0	0	0	1
C047	0	59	3	2	1	1	1	1	1	8	2	0	2	0	2	T3N2Mx	72	1	1	1	0	0	0	0	0	0	1	0
C048	0	48	3	0	1	0	1	1	1	8	1	0	1	1	1	pT3,N0,Mx	52	1	1	0	0	0	0	0	0	0	0	1
C049	0	28	0	0	1	1	1	1	1	8	2	2	2	0	3	T3NxM1	24	0	1	0	1	0	0	0	0	0	0	1
C050	0	35	0	2	1	1	1	1	1	8	1	1	1	0	2	T2N3Mx	12	1	1	1	1	0	0	0	0	0	0	1
C051	0	57	3	0	1	1	1	1	1	8	2	0	2	0	0	T2N0Mx	36	1	1	1	0	0	0	0	0	0	0	0
C052	1	50	2	0	1	1	1	1	0	3	1	0	1	0	2	T4N3Mx	56	1	0	1	1	0	0	0	0	0	0	1
C053	1	59		2	1	1	1	1	1	8	1	0	1	0	2	pT2N1Mx	8	1	0	1	0	0	0	0	0	0	0	0
C055	1	65	0	0	1	1	1	1	1	8	0	0	1	2	4	TxNxMx	24	1	1	1	0	0	0	0	0	0	0	0
C056	0	35	0	0	1	1	1	1	1	8	1	0	1	0	1	T2N0Mo	52	1	1	0	0	0	0	0	0	1	1	1
C057	1	24	3	0	1	1	1	1	1	8	0	0	1	2	4	TxMxNx	36	1	1	0	1	0	0	0	0	0	0	1
C058	1	77	0	2	1	1	1	1	1	8	1	0	1	0	2	T3N1M0	92	1	1	1	0	0	0	0	0	0	0	0
C059	0	58	1	0	1	1	1	1	0	0	1	0	1	0	2	T3N1M1	208	1	1	1	1	0	1	0	0	0	0	1
C060	1	32	3	0	1	1	1	1	1	8	0	2	2	2	3	TxNxM1	156	1	1	1	1	1	0	0	0	0	0	1
C061	1	53	0	0	1	1	1	1	0	6	1	1	1	0	1	T4N0Mx	12	1	1	0	1	0	0	1	0	0	1	1
C062	1	81	0	0	1	1	1	1	0	6	1	0	1	0	1	T3NoM0	12	0	0	1	0	0	0	1	0	0	0	0
C063	1	70	0	0	1	1	1	1	1	8	1	0	1	0	1	T3N0Mx	52	1	1	0	0	0	0	0	0	0	1	0
C064	0	44	0	0	1	1	1	1	0	1	1	0	0	0	2	T3N2M2	1	0	0	0	1	0	0	0	0	0	1	1
C065	0	55	0	2	1	1	1	1	0	4	1	0	1	1	2	T3N2M2	104	1	0	1	1	0	0	0	0	0	0	0
C066	0	43	0	0	1	1	1	1	1	8	2	0	1	1	2	pT4N2Mx	64	1	0	0	0	0	1	0	0	0	0	1
C067	0	83	3	0	1	1	1	1	0	6	0	0	1	2	4	TxNxMx	52	1	1	1	1	0	0	0	0	0	0	0
C068	0	43	0	0	1	1	1	1	1	8	2	0	1	0	2	T3N2M0	26	0	1	1	0	0	0	0	0	0	0	1
C069	0	39	0	0	1	1	1	1	1	8	0	0	1	2	4	TxNxMx	12	1	1	1	0	0	0	0	0	0	0	1
C070	1	68	0	0	1	1	1	1	0	6	1	0	2	0	2	T3N1M0	40	1	1	1	1	0	0	0	0	0	0	0
C071	0	34	2	0	0	1	1	0	0	3	2	0	2	0	1	T3N0M0	8	1	1	0	0	0	1	0	0	1	1	1
C072	0	52	3	2	1	1	1	1	0	2	1	0	1	0	2	pt3N2Mx	1	0	0	0	0	0	0	1	0	0	0	0
C073	0	43	0	0	1	1	1	1	1	8	0	0	0	0	2	T3N2Mx	32	1	0	1	1	0	0	0	0	0	0	1
C074	1	53	3	0	1	1	1	1	1	8	0	0	1	2	2	pT3,N2,Mx	104	1	1	1	1	0	1	0	0	0	0	0
C077	0	39	3	0	1	1	1	1	1	8	0	0	0	2	2	TxNxM1	104	0	1	0	0	0	0	0	0	0	0	1
C078	1	40	0	0	1	1	1	1	1	8	1	2	2	0	2	pT3,N2,Mx	30	1	1	0	1	0	0	0	0	0	0	1
C079	0	55	0	2	1	1	1	1	1	8	1	1	1	2	2	pT3,N1,Mx	52	1	1	0	0	0	0	0	0	0	0	1
C080	0	58	0	2	1	1	1	1	0	6	1	0	2	0	2	T3N1Mx	9	1	0	1	1	0	0	0	0	0	0	0
C081	1	63	3	0	1	1	1	1	0	2	2	0	1	1	3	pT4N2M1	52	1	0	0	1	0	0	0	0	0	0	0
C082	1	52	2	0	0	1	1	0	0	0	1	2	2	1	2	T3N2Mx	52	0	0	0	1	1	0	0	0	0	0	1
C083	0	66	2	0	0	1	1	0	0	4	1	0	1	2	3	T4N2M1	20	1	0	0	1	0	0	1	0	0	0	0
C084	1	58	0	0	1	1	1	1	0	6	1	0	1	2	3	T4N1M1	24	1	1	1	1	1	0	0	0	0	0	0
C085	0	47	3	0	1	1	1	1	0	6	1	0	1	0	2	T2N1Mx	52	0	1	0	0	0	0	1	0	0	0	1
C086	1	36	0	0	1	1	1	1	hepatic flexure and rectum		0	0	1	2	3	TxNxM1	12	1	0	1	1	0	0	0	0	0	1	1
C087	1	41	3	MLH1 EX17-EX19 DELETION	1	1	1	1	1	8	0	0	1	2		TxNxMx	36	1	1	1	1	0	0	0	0	0	1	1
C088	0	69	0	2	1	2	2	1	0	5	1	0	1	0	2	T3N1Mx	52	1	0	1	1	0	0	0	0	0	1	0
C089	0	26	3	0	1	1	1	1	1	8	0	1	2	2	2	T4NxM1	24	1	1	1	0	0	0	0	0	0	0	1
C090	0	28	0	MSH2 EX11 DELETION	1	1	1	1	0	1	1	1	2	0	2	T3N2Mx	64	1	1	1	1	1	0	0	0	0	0	1
C091	0	20	0	0	1	1	1	1	1	8	1	1	2	2	2	T4NxM1	24	1	1	1	1	0	0	0	0	0	0	1
C092	0	31	0	0	1	1	1	1	0	9	1	1	2	0	2	pT4N3Mx	4	1	0	0	1	0	0	1	0	0	0	1
C093	0	56	0	0	1	1	1	1	1	8	2	0	2	0	2	T3N1Mx	40	1	1	0	0	0	0	0	0	0	0	0
C094	1	56	1	0	1	1	1	1	0	6	1	0	1	0	2	T3N2Mx	12	1	0	0	1	0	0	0	0	0	0	0
C095	1	74	0	0	1	1	1	1	0	4	1	1	1	1	2	T3N0Mx	2	1	0	0	0	0	0	1	0	0	0	0
C097	1	64	0	0	1	1	1	1	1	8	1	1	2	2	4	TxNxM1	52	1	1	0	0	0	0	0	0	0	0	0
C098	1	55	0	2	1	1	1	1	0	9	1	0	1	0	2	T3N1Mo	1	1	0	0	1	0	0	1	0	0	1	0
C099	0	68	0	0	1	1	1	1	0	6	1	0	1	0	1	T2NoMo	12	1	1	0	1	0	0	0	0	0	1	0
C100	1	61	2	0	0	1	1	0	1	8	2	2	2	2	1	T2NoMx	12	1	1	0	1	0	0	0	0	0	0	0
C101	0	50	0	0	1	1	1	1	0	6	1	1	1	2	3	T4NoM1	104	1	1	0	1	0	0	0	0	0	0	1
C102	1	48	4	2	1	1	1	1	1	8	0	0	1	2	4	TxNxMx	130	1	1	1	0	0	0	0	0	0	1	1

## Sheet: Sheet2
	age group		number of patients
	19		1		CASE-CONTROL DATA DICTIONERY
	25		1		Patient ID
	30		1		Sex: Female 0 Male 1
			3		Age
<30years	35		1		Site: colon 0 rectum 1 recto-sigmoid junction 2
31-40years	35		1		Specific site: caecum (C18.0) 0, ascending colon (C18.2) 1, Hepatic flexure (C18.3) 2, transverse colon (C18.4) 3, splenic flexure (C18.5) 4, descending colon (C18.6) 5, sigmoid colon(C18.7) 6, recto-sigmoid junction C19)7, rectum (C20) 8, Colon unspecified (C18.9) 9,
41-50years	37		1		Histology source: biopsy- 0; resection 1, both 2
51-60years	37		1		Histological sub-type: Adenocarcinoma 0 Mucinous adenocarcinoma 1 Signet-ring cell carcinoma 2 Undifferentiated carcinoma 3 Small cell carcinoma 4 Squamous cell carcinoma 5 Adenosquamous carcinoma 6 Medullary carcinoma 7
61-70years	40		1		Adenomatous polyps no- 0, yes 1 unknown 2
71-80years			5		Differentiation: poor 0 moderate 1 good/well 2					not stated 3
>80years					Dukes Stage: A- 0, B- 1, C- 2, D- 3, unknown-4
	41		1		TNM stage-
	43		1		Time from initial symptoms to diagnosis- weeks
	43		1		Change in bowel habit no- 0, yes 1
	44		1		haematochezia ; no- 1, yes 1
	46		1		weight loss; no -0 yes 1
	47		1		Abdominal/peri-anal pain , no 0, yes 1
	48		1		Abdominal mass , no- 0, yes 1
	48		1		Iron deficiency anaemia, no 0, yes 1
	48		1		Intestinal obstruction , no 0, yes 1
	48		1		History of cancers: nil- 0, crc -1, other 2
	48		1		Family history of cancers (1st degree): nil- 0, yes 1
	50		1		MSI : MSS 0 , MSI L 1, MSI-H 2 incomplete 3 no germline DNA 4
			12		No CNV 0, CNV 1		Incomplete or insufficient germline DNA 2	CNV - Copy number variation
					IHC- 0- deficient, 1- present, 2- no tumour tissue
	51		1
	54		1
	54		1
	54		1
	56		1
	56		1
	56		1
	56		1
	57		1
	57		1
	57		1
	57		1
	58		1
	58		1
	59		1
	59		1
	59		1
			17
	61		1
	62		1
	63		1
	64		1
	65		1
	65		1
	65		1
	66		1
	67		1
	68		1
	70		1
			11
	71		1
	71		1
	72		1
	72		1
	75		1
	77		1
	80		1
			7
	86		1
			1

## Sheet: Sheet3
	age group		number of patients
	19		1
	24		1
	25		1
	28		1
	30		1
			5
	32		1
<30years	35		1
31-40years	35		1
41-50years	37		1
51-60years	37		1
61-70years	40		1
71-80years			6
>80years
	41		1
	43		1
	43		1
	44		1
	46		1
	47		1
	48		1
	48		1
	48		1
	48		1
	48		1
	50		1
			12
	51		1
	54		1
	54		1
	54		1
	56		1
	56		1
	56		1
	56		1
	57		1
	57		1
	57		1
	57		1
	58		1
	58		1
	59		1
	59		1
	59		1
			17
	61		1
	62		1
	63		1
	64		1
	65		1
	65		1
	65		1
	66		1
	67		1
	68		1
	70		1
			11
	71		1
	71		1
	72		1
	72		1
	75		1
	77		1
	80		1
			7
	86		1
			1
